# Supplementary material for: Feasibility Study on Inflammasome Proteins as Biomarkers in the Cerebrospinal Fluid of Pediatric Patients with Hydrocephalus Due to Intraventricular Hemorrhage
Source: Biomolecules. 2025 Dec 25;16(1):35. doi: 10.3390/biom16010035 (PMC12838929; doi:10.3390/biom16010035)
Supplement: Supplementary file 1 [file biomolecules-16-00035-s001.zip]

Archive with 1 entries (1 files):
- biomolecules-4026690-supplementary.pdf
